# Supplementary material for: Optimizing ChIRP-MS for Comprehensive Profiling of RNA-Protein Interactions in Arabidopsis thaliana: A Telomerase RNA Case Study
Source: Plants (Basel). 2024 Mar 15;13(6):850. doi: 10.3390/plants13060850 (PMC10975786; doi:10.3390/plants13060850)
Supplement: Supplementary file 1 [file plants-13-00850-s001.zip]

Archive with 1 entries (1 files):
- plants-2854973-supplementary.pdf
